# Supplementary material for: A Comparison of Three Protocols for Determining Barbell Bench Press Single Repetition Maximum, Barbell Kinetics, and Subsequent Measures of Muscular Performance in Resistance-Trained Adults
Source: Sports (Basel). 2024 Dec 3;12(12):334. doi: 10.3390/sports12120334 (PMC11679921; doi:10.3390/sports12120334)
Supplement: Supplementary file 1 [file sports-12-00334-s001.zip]

Archive with 1 entries (1 files):
- sports-3325017-supplementary.pdf
